# Supplementary material for: Native RNA Purification Method for Small RNA Molecules Based on Asymmetrical Flow Field-Flow Fractionation
Source: Pharmaceuticals (Basel). 2022 Feb 21;15(2):261. doi: 10.3390/ph15020261 (PMC8876226; doi:10.3390/ph15020261)
Supplement: Supplementary file 1 [file pharmaceuticals-15-00261-s001.zip]

Archive with 1 entries (1 files):
- pharmaceuticals-1589464-supplementary.pdf
